# Supplementary material for: Diversity and distribution of extra-floral nectaries in the cerrado savanna vegetation of Brazil
Source: PeerJ. 2013 Nov 28;1:e219. doi: 10.7717/peerj.219 (PMC3845873; doi:10.7717/peerj.219)
Supplement: Table S1 — TAB-delimited text file. Column names: Family, family; Genus, genus; Spp, specific epithet; Name, full latin binomial with authority; EFN, EFN present? (1, yes), Site, location of EFN on the plant; Ref, reference source for information (Diaz, Díaz-Castelazo et al. (2004), Gottia, Goitía & Klaus (2009); Keeler, Keeler (2008); Machado, Machado et al. (2008); Marazzi, Marazzi et al. (2006); Oliveira, Oliveira & Leitão-Filho (1987); Pennington, Pennington, Reynel & Daza (2004); Schoereder, Schoereder et al. (2010); Vasquez, Vasquez (1997)). [file peerj-01-219-s001.txt]

Family	Genus	Spp	Name	EFN	Site	Ref
Leguminosae	Acacia	loretensis	Acacia loretensis Macbride	1	Petiole	Keeler
Leguminosae	Acacia	polyphylla	Acacia polyphylla DC.	1	Petiole	Keeler
Leguminosae	Acacia	tenuifolia	Acacia tenuifolia (L) Willd.	1	Petiole	Keeler
Verbenaceae	Aegiphila	lhotskyana	Aegiphila lhotskyana Cham.	1	Leaf blade	Machado
Verbenaceae	Aegiphila	sellowiana	Aegiphila sellowiana Cham.	1	Leaf blade	Machado
Euphorbiaceae	Alchornea	triplinervia	Alchornea triplinervia Müll. Arg.	1	Not Specified	Keeler
Anacardiaceae	Anacardium	occidentale	Anacardium occidentale L.	1	Leaves, Inflorescence	Keeler
Leguminosae	Anadenanthera	colubrina var. cebil	Anadenanthera colubrina (Vell.) Brenan var. cebil (Griseb.) Altschul	1	Not Specified	Keeler
Leguminosae	Anadenanthera	peregrina	Anadenanthera peregrina (L.) Speg.	1	Rachis	Keeler
Malpighiaceae	Banisteriopsis	latifolia	Banisteriopsis latifolia (A. Juss.) Cuatrec.	1	Leaf blade	Keeler
Malpighiaceae	Banisteriopsis	malifolia	Banisteriopsis malifolia (Nees & Mart.) B. Gates	1	Petiole	Keeler
Malpighiaceae	Banisteriopsis	pubipetala	Banisteriopsis pubipetala (A. Juss.) Cuatrec.	1	Petiole	Keeler
Malpighiaceae	Banisteriopsis	wurdackii	Banisteriopsis wurdackii B. Gates	1	Petiole	Keeler
Leguminosae	Bauhinia	rufa	Bauhinia rufa (Bong.) Steud.	1	Intrastipular trichomes	Keeler
Leguminosae	Bauhinia	ungulata	Bauhinia ungulata L.	1	Not Specified	Keeler
Vochysiaceae	Callisthene	fasciculata	Callisthene fasciculata (Spreng.) Mart.	1	Stem	Oliviera
Asclepiadaceae	Calotropis	procera var. gigantea	Calotropis procera Dryand.	1	Petiole, Leaf	Keeler
Caryocaraceae	Caryocar	brasiliense	Caryocar brasiliense Cambess.	1	Shoot tips, calyx	Machado
Cercropiaceae	Cecropia	concolor	Cecropia concolor Willd.	1	NA	Pennington
Cercropiaceae	Cecropia	pachystachya	Cecropia pachystachya Tréc.	1	NA	Pennington
Chrysobalanaceae	Chrysobalanus	icaco	Chrysobalanus icaco L.	1	Lamina base	Keeler
Cochlospermaceae	Cochlospermum	vitifolium	Cochlospermum vitifolium (Willd.) Spreng.	1	Not Specified	Keeler
Connaraceae	Connarus	perrottetii var. angustifolius	Connarus perrottetii (DC.) Planch. var. angustifolius Radlk.	1	Petals	Vasquez
Connaraceae	Connarus	suberosus	Connarus suberosus Planch.	1	Petals	Vasquez
Rubiaceae	Cordiera	sessilis	Cordiera sessilis (Vell.) Kuntze	1	Not Specified	Keeler
Bignoniaceae	Cybistax	antisyphilitica	Cybistax antisyphilitica Mart.	1	Leaf blade	Machado
Ebenaceae	Diospyros	inconstans	Diospyros inconstans Jacq.	1	Not Specified	Keeler
Ebenaceae	Diospyros	sericea	Diospyros sericea DC.	1	Not Specified	Keeler
Leguminosae	Enterolobium	contortisiliquum	Enterolobium contortisiliquum (Vell.) Morong	1	Not Specified	Keeler
Leguminosae	Enterolobium	gummiferum	Enterolobium gummiferum (Mart.) J.F. Macbr.	1	Rachis	Schoereder
Bombacaceae	Eriotheca	gracilipes	Eriotheca gracilipes (K. Schum.) A. Robyns	1	Petiole	Oliviera
Moraceae	Ficus	obtusifolius	Ficus obtusifolius Kunth	1	Leaf blade, Shoots	Diaz
Sterculiaceae	Helicteres	brevispira	Helicteres brevispira A. St. Hil.	1	Base of pedicle	Keeler
Malpighiaceae	Heteropterys	acutifolia	Heteropterys acutifolia A. Juss.	1	Leaf blade	Machado
Malpighiaceae	Heteropterys	byrsonimifolia	Heteropterys byrsonimifolia A. Juss.	1	Leaf blade	Machado
Malvaceae	Hibiscus	peruvianus	Hibiscus peruvianus R.E. Fr.	1	Calyx	Keeler
Chrysobalanaceae	Hirtella	glandulosa	Hirtella glandulosa Spreng.	1	Leaf blade	Oliviera
Chrysobalanaceae	Hirtella	gracilipes	Hirtella gracilipes (Hook. f.) Prance	1	Leaf blade	Oliviera
Chrysobalanaceae	Hirtella	hoehnii	Hirtella hoehnii Pilger	1	Leaf blade	Oliviera
Chrysobalanaceae	Hirtella	racemosa	Hirtella racemosa Lam.	1	Not Specified	Keeler
Leguminosae	Hymenaea	courbaril var. stilbocarpa	Hymenaea courbaril L. var. stilbocarpa (Hayne) Lee & Lagenheim	1	Not Specified	Keeler
Leguminosae	Hymenaea	stigonocarpa	Hymenaea stigonocarpa Mart. ex Hayne	1	Leaf blade	Schoereder
Labiatae	Hyptidendron	canum	Hyptidendron canum (Pohl ex Benth.) Harley	1	Stem	Pennington
Aquifoliaceae	Ilex	paraguariensis	Ilex paraguariensis A.St. Hil.	1	Leaves	Keeler
Leguminosae	Inga	fagifolia	Inga fagifolia (L.) Willd.	1	Rachis, Petiole	Keeler
Leguminosae	Inga	marginata	Inga marginata Willd.	1	Rachis	Keeler
Leguminosae	Inga	vera ssp. affinis	Inga vera Willd. ssp. affinis (DC.) T.D. Pennington	1	Not Specified	Gottia
Bignoniaceae	Jacaranda	copaia	Jacaranda copaia (Aubl.) D. Don	1	Not Specified	Keeler
Bignoniaceae	Jacaranda	cuspidifolia	Jacaranda cuspidifolia Mart.	1	Leaf blade	Oliviera
Lythraceae	Lafoensia	vandelliana	Lafoensia vandelliana Cham. & Schltdl.	1	Leaf blade	Keeler
Chrysobalanaceae	Licania	humilis	Licania humilis Cham. & Schltdl.	1	Leaf blade	Machado
Euphorbiaceae	Maprounea	guianensis	Maprounea guianensis Aubl.	1	Bracts	Keeler
Polygalaceae	Moutabea	excoriata	Moutabea excoriata Mart. ex Miq.	1	Not Specified	Keeler
Myrsinaceae	Myrsine	guianensis	Myrsine guianensis (Aubl.) Kuntze	1	Leaf blade	Keeler
Myrsinaceae	Myrsine	lancifolia	Myrsine lancifolia Mart.	1	Leaf blade	Keeler
Marcgraviaceae	Norantea	guianensis	Norantea guianensis Aubl.	1	Leaf blade	Keeler
Lauraceae	Ouratea	castaneifolia	Ouratea castaneifolia (DC.) Engl.	1	Cataphylls, stipules	Keeeler
Lauraceae	Ouratea	hexasperma	Ouratea hexasperma (St. Hil.) Baill.	1	Stipules	Keeler
Lauraceae	Ouratea	spectabilis	Ouratea spectabilis (Mart. & Engl.) Engl.	1	Cataphylls, stipules	Keeler
Leguminosae	Piptadenia	gonoacantha	Piptadenia gonoacantha (Mart.) J. F. Macbr.	1	Petiole	Keeler
Leguminosae	Plathymenia	reticulata	Plathymenia reticulata Benth.	1	Stem	Schoereder
Salicaceae	Prockia	crucis	Prockia crucis P. Browne ex L.	1	Leaf base	Keeler
Rosaceae	Prunus	myrtifolia	Prunus myrtifolia (L.) Urb.	1	Leaf base	Keeler
Vochysiaceae	Qualea	dichotoma	Qualea dichotoma (Mart.) Warm.	1	Stem, petiole, peduncle	Machado
Vochysiaceae	Qualea	grandiflora	Qualea grandiflora Mart.	1	Stem, petiole, peduncle	Machado
Vochysiaceae	Qualea	multiflora	Qualea multiflora Mart.	1	Stem, petiole, peduncle	Machado
Vochysiaceae	Qualea	parviflora	Qualea parviflora Mart.	1	Stem, petiole, peduncle	Machado
Euphorbiaceae	Richeria	grandis	Richeria grandis Vahl	1	Petiole	Oliviera
Leguminosae	Senna	bicapsularis	Senna bicapsularis (L.) Roxb.	1	Leaf	Keeler
Leguminosae	Senna	cana	Senna cana (Nees & Mart.) H.S. Irwin & Barneby	1	Leaf, pedicle	Keeler
Leguminosae	Senna	chrysocarpa	Senna chrysocarpa (Desv.) H.S. Irwin & Barneby	1	Not Specified	Keeler
Leguminosae	Senna	latifolia	Senna latifolia (G. Meyer) H.S. Irwin & Barneby	1	Rachis	Vasquez
Leguminosae	Senna	macranthera	Senna macranthera (Collad.) H.S. Irwin & Barneby	1	Leaf	Keeler
Leguminosae	Senna	obtusifolia	Senna obtusifolia (L.) H.S. Irwin & Barneby	1	Leaf	Keeler
Leguminosae	Senna	pendula	Senna pendula (Willd.) H.S. Irwin & Barneby	1	Leaf	Keeler
Leguminosae	Senna	quinquangulata	Senna quinquangulata (L.C. Rich) H.S. Irwin & Barneby	1	Leaf	Keeler
Leguminosae	Senna	rugosa	Senna rugosa (G. Don) H.S. Irwin & Barneby	1	Leaf, rachis	Keeler
Leguminosae	Senna	splendida	Senna splendida (Vogel) H.S. Irwin & Barneby	1	Leaf	Keeler
Leguminosae	Senna	uniflora	Senna uniflora H.S. Irwin & Barneby	1	Leaf, pedicle	Keeler
Leguminosae	Senna	velutina	Senna velutina (Vogel) H.S. Irwin & Barneby	1	Leaf, pedicle	Marazzi
Simaroubaceae	Simaba	blanchetti	Simaba blanchetti Turcz.	1	Limb, maybe petiole	Keeler
Simaroubaceae	Simaba	ferruginea	Simaba ferruginea A. St. Hil.	1	Limb, maybe petiole	Keeler
Simaroubaceae	Simaba	glabra	Simaba glabra Engl.	1	Limb, maybe petiole	Keeler
Simaroubaceae	Simaba	trichilioides	Simaba trichilioides A. St. Hil.	1	Limb, maybe petiole	Keeler
Simaroubaceae	Simarouba	amara	Simarouba amara Aubl.	1	Limb, maybe petiole	Keeler
Simaroubaceae	Simarouba	versicolor	Simarouba versicolor A. St. Hil.	1	Limb, maybe petiole	Keeler
Leguminosae	Stryphnodendron	adstringens	Stryphnodendron adstringens (Mart.) Cov.	1	Rachis	Schoereder
Leguminosae	Stryphnodendron	obovatum	Stryphnodendron obovatum Benth.	1	Rachis	Keeler
Leguminosae	Stryphnodendron	polyphyllum	Stryphnodendron polyphyllum Benth.	1	Rachis	Keeler
Bignoniaceae	Tabebuia	aurea	Tabebuia aurea (Manso) Benth. & Hook. f. ex S. Moore	1	Leaf blade	Oliveira
Bignoniaceae	Tabebuia	ochracea	Tabebuia ochracea (Cham.) Standl.	1	Leaf blade	Oliveira
Bignoniaceae	Tabebuia	serratifolia	Tabebuia serratifolia (Vahl) Nicholson	1	Fruit, petiole, bract, calyx	Keeler
Combretaceae	Terminalia	argentea	Terminalia argentea (Cambess.) Mart.	1	Petiole	Machado
Combretaceae	Terminalia	fagifolia	Terminalia fagifolia Mart.	1	Petiole	Oliviera
Rubiaceae	Tocoyena	brasiliensis	Tocoyena brasiliensis Mart.	1	Leaf blade, calyx	Machado
Rubiaceae	Tocoyena	formosa	Tocoyena formosa (Cham. & Schltdl.) K. Schum.	1	Leaf blade, calyx	Machado
Bignoniaceae	Zeyheria	montana	Zeyheria montana Mart.	1	Leaf blade	Machado
Bignoniaceae	Zeyheria	tuberculosa	Zeyheria tuberculosa (Vell.) Bureau ex Verlot	1	Leaf blade	Machado
